# Supplementary material for: High-Throughput/High Content Imaging Screen Identifies Novel Small Molecule Inhibitors and Immunoproteasomes as Therapeutic Targets for Chordoma
Source: Pharmaceutics. 2023 Apr 18;15(4):1274. doi: 10.3390/pharmaceutics15041274 (PMC10145398; doi:10.3390/pharmaceutics15041274)
Supplement: Supplementary file 1 [file pharmaceutics-15-01274-s001.zip]

Archive with 1 entries (1 files):
- pharmaceutics-2201815-supplementary.pdf
